# Supplementary material for: White noise speech illusion and psychosis expression: An experimental investigation of psychosis liability
Source: PLoS One. 2017 Aug 23;12(8):e0183695. doi: 10.1371/journal.pone.0183695 (PMC5567924; doi:10.1371/journal.pone.0183695)
Supplement: S1 Dataset — (XLS) [file pone.0183695.s001.xls]

## Sheet: dataset
id	family_id	age	sex	sis_r_pos_2014	cape_pos_2014	sis_r_pos_2011	sis_r_neg_2011	education	wn_ilu_aff_2014	wn_ilu_any_2014	wn_ilu_aff_2011	wn_ilu_any_2011
1	2250	27	FEMALE	1	1	1	2	4. MBO	no	no	no	no
2	10001	20	FEMALE	1	1	1	2	6. HBO/HO/WO (Bachelor)	no	no	no	yes
3	10002	22	MALE	1	2	1	2	7. Universiteit (Master)	no	no	no	no
4	10003	30	MALE	1	2	1	3	7. Universiteit (Master)	no	no	no	no
5	3453	19	MALE	1	2	1	1	5. HAVO/VWO	no	no	no	no
6	4028	16	FEMALE	2	2	2	2	5. HAVO/VWO	no	yes	no	yes
7	4351	15	FEMALE	2	2	3	4	5. HAVO/VWO	no	yes	no	no
8	3875	17	FEMALE	1	1	1	2	5. HAVO/VWO	no	yes	no	no
9	3863	17	FEMALE	1	2	1	1	5. HAVO/VWO	yes	yes	yes	yes
10	3028	21	MALE	2	1	2	2	4. MBO	no	yes	no	no
11	4209	16	FEMALE	2	2	2	2	5. HAVO/VWO	yes	yes	yes	yes
12	3238	20	FEMALE	2	2	2	3	5. HAVO/VWO	no	yes	no	no
13	4013	16	FEMALE	2	1	2	2	5. HAVO/VWO	no	no	no	no
14	4152	16	MALE	1	1	1	2	5. HAVO/VWO	no	no	no	no
15	3719	17	FEMALE	2	2	2	2	5. HAVO/VWO	no	yes	no	no
16	4213	15	FEMALE	1	2	1	2	5. HAVO/VWO	no	yes	no	no
17	2311	26	FEMALE	1	1	1	2	6. HBO/HO/WO (Bachelor)	no	no	no	no
18	1707	31	FEMALE	1	2	1	2	5. HAVO/VWO	no	no	no	no
19	10004	30	FEMALE	1	1	1	2	7. Universiteit (Master)	no	no	no	no
20	4277	15	MALE	1	1	1	2	5. HAVO/VWO	yes	yes	yes	yes
21	3978	16	MALE	2	2	2	2	5. HAVO/VWO	no	no	no	no
22	4342	15	FEMALE	1	1	1	2	5. HAVO/VWO	no	no	no	no
23	3708	18	FEMALE	2	1	2	1	5. HAVO/VWO	no	yes	no	yes
24	10005	26	FEMALE	1	1	1	2	7. Universiteit (Master)	no	no	no	no
25	3221	20	FEMALE	2	2	2	2	6. HBO/HO/WO (Bachelor)	no	no	no	yes
26	4048	16	MALE	2	2	2	3	5. HAVO/VWO	no	no	no	no
27	3583	18	FEMALE	2	2	2	2	5. HAVO/VWO	no	yes	no	no
28	3110	21	FEMALE	1	1	1	2	6. HBO/HO/WO (Bachelor)	no	yes	no	yes
29	2428	25	FEMALE	2	2	2	3	5. HAVO/VWO	no	yes	no	no
30	1840	30	MALE	1	2	1	2	7. Universiteit (Master)	no	no	no	no
31	3329	20	FEMALE	2	2	3	4	7. Universiteit (Master)	no	no	no	no
32	4384	15	FEMALE	2	2	2	2	5. HAVO/VWO	no	no	no	no
33	3928	17	FEMALE	2	2	2	3	5. HAVO/VWO	no	no	no	no
34	3414	19	FEMALE	1	1	1	2	7. Universiteit (Master)	no	no	no	no
35	4039	16	FEMALE	1	1	1	2	5. HAVO/VWO	no	yes	no	no
36	3351	19	FEMALE	2	1	2	2	6. HBO/HO/WO (Bachelor)	no	no	no	no
37	10006	16	FEMALE	2	2	3	3	5. HAVO/VWO	no	no	no	no
38	3754	18	FEMALE	1	2	1	1	5. HAVO/VWO	no	no	no	no
39	2916	22	FEMALE	1	1	1	1	7. Universiteit (Master)	no	yes	no	no
40	3459	19	FEMALE	2	2	2	2	7. Universiteit (Master)	no	no	no	no
41	1601	32	FEMALE	2	2	2	1	6. HBO/HO/WO (Bachelor)	no	yes	no	no
42	3130	21	MALE	2	2	2	1	5. HAVO/VWO	no	no	no	no
43	4448	15	FEMALE	2	2	2	2	5. HAVO/VWO	no	no	no	no
44	4350	15	MALE	2	2	2	3	5. HAVO/VWO	no	yes	no	no
45	3709	18	MALE	2	2	2	2	6. HBO/HO/WO (Bachelor)	no	no	no	no
46	3728	18	FEMALE	1	2	1	1	5. HAVO/VWO	no	yes	no	no
47	3876	17	FEMALE	1	2	1	1	5. HAVO/VWO	no	no	no	no
48	1484	33	FEMALE	2	1	2	2	7. Universiteit (Master)	no	no	no	no
49	3620	18	FEMALE	2	1	2	3	6. HBO/HO/WO (Bachelor)	yes	yes	yes	yes
50	2250	27	FEMALE	1	1	1	2	4. MBO	no	no	no	no
51	10001	20	FEMALE	1	2	1	1	5. HAVO/VWO	no	no	no	no
52	10002	22	MALE	1	1	1	1	5. HAVO/VWO	no	no	no	no
53	10003	30	MALE	1	2	1	2	5. HAVO/VWO	no	yes	no	yes
54	3453	19	FEMALE	1	2	1	1	5. HAVO/VWO	no	no	no	no
55	4028	16	MALE	1	2	1	2	5. HAVO/VWO	no	yes	no	no
56	4351	15	MALE	2	2	3	3	3. MAVO/VMBO	no	no	no	no
57	3875	17	FEMALE	1	1	1	1	3. MAVO/VMBO	no	yes	no	no
58	3863	17	MALE	1	1	1	2	3. MAVO/VMBO	no	yes	no	no
59	3028	21	MALE	2	2	2	2	4. MBO	no	yes	no	no
60	4209	15	FEMALE	1	2	1	1	3. MAVO/VMBO	no	no	no	no
61	3238	20	FEMALE	2	2	2	3	5. HAVO/VWO	no	yes	no	no
62	4013	16	FEMALE	1	1	1	1	5. HAVO/VWO	no	no	no	no
63	4152	16	MALE	2	2	2	2	3. MAVO/VMBO	no	yes	no	no
64	3719	17	FEMALE	2	2	2	2	5. HAVO/VWO	no	no	no	no
65	4213	15	FEMALE	1	1	1	1	5. HAVO/VWO	no	yes	no	no
66	2311	26	FEMALE	1	1	1	1	6. HBO/HO/WO (Bachelor)	no	no	no	no
67	1707	31	FEMALE	2	1	2	2	5. HAVO/VWO	no	no	no	no
68	10004	30	MALE	1	1	1	2	7. Universiteit (Master)	no	yes	no	no
69	4277	15	MALE	1	1	1	2	3. MAVO/VMBO	no	no	no	no
70	3978	16	FEMALE	2	1	2	1	3. MAVO/VMBO	no	yes	no	no
71	4342	15	MALE	1	1	1	2	3. MAVO/VMBO	no	no	no	no
72	3708	18	FEMALE	1	1	1	1	5. HAVO/VWO	no	no	no	no
73	10005	26	FEMALE	1	1	1	2	7. Universiteit (Master)	no	yes	no	no
74	3221	20	FEMALE	2	2	2	3	6. HBO/HO/WO (Bachelor)	no	yes	no	no
75	4048	16	MALE	2	2	2	3	5. HAVO/VWO	no	no	no	no
76	3583	18	FEMALE	1	2	1	1	5. HAVO/VWO	no	yes	no	no
77	3110	21	MALE	2	2	3	3	6. HBO/HO/WO (Bachelor)	no	yes	no	no
78	2428	25	FEMALE	1	2	1	2	5. HAVO/VWO	no	yes	no	no
79	1928	30	FEMALE	2	2	2	3	7. Universiteit (Master)	yes	yes	yes	yes
80	1840	30	FEMALE	1	1	1	2	7. Universiteit (Master)	no	no	no	no
81	3329	20	FEMALE	2	2	2	1	7. Universiteit (Master)	no	no	no	no
82	4384	15	FEMALE	1	2	1	1	3. MAVO/VMBO	no	no	no	no
83	3928	17	FEMALE	1	2	1	1	5. HAVO/VWO	no	no	no	no
84	4039	16	MALE	2	2	2	2	5. HAVO/VWO	no	no	no	no
85	3414	16	FEMALE	1	2	1	2	6. HBO/HO/WO (Bachelor)	no	yes	no	no
86	3351	19	FEMALE	2	1	2	2	6. HBO/HO/WO (Bachelor)	no	no	no	no
87	10006	16	FEMALE	2	1	3	2	5. HAVO/VWO	no	no	no	no
88	3754	18	MALE	1	2	1	2	5. HAVO/VWO	no	no	no	no
89	2916	22	FEMALE	1	1	1	1	7. Universiteit (Master)	no	no	no	no
90	3459	19	FEMALE	2	2	2	2	6. HBO/HO/WO (Bachelor)	no	no	no	no
91	1601	32	FEMALE	1	1	1	1	6. HBO/HO/WO (Bachelor)	no	no	no	no
92	3130	21	MALE	2	1	2	2	6. HBO/HO/WO (Bachelor)	no	yes	no	no
93	4448	15	FEMALE	2	1	2	2	5. HAVO/VWO	no	no	no	no
94	4350	15	MALE	2	2	2	3	5. HAVO/VWO	no	yes	no	no
95	3709	18	MALE	1	2	1	1	5. HAVO/VWO	no	no	no	no
96	3728	18	FEMALE	1	1	1	1	5. HAVO/VWO	no	no	no	no
97	1484	33	FEMALE	1	1	1	1	6. HBO/HO/WO (Bachelor)	yes	yes	yes	yes
98	3620	18	MALE	2	2	2	2	6. HBO/HO/WO (Bachelor)	no	no	no	no
99	4461	15	FEMALE	1	1	1	1	5. HAVO/VWO	no	yes	no	no
100	4461	15	FEMALE	2	1	2	2	5. HAVO/VWO	no	yes	no	no
101	3840	17	MALE	2	2	3	2	5. HAVO/VWO	yes	yes	yes	yes
102	2795	23	MALE	1	2	1	1	6. HBO/HO/WO (Bachelor)	no	no	no	no
103	1434	34	FEMALE	2	1	2	2	7. Universiteit (Master)	no	no	no	yes
104	3845	18	MALE	2	2	2	2	5. HAVO/VWO	no	no	no	no
105	3617	18	MALE	2	2	2	2	5. HAVO/VWO	no	yes	no	yes
106	3768	18	FEMALE	2	2	2	2	5. HAVO/VWO	no	no	no	no
107	3763	18	FEMALE	2	2	2	2	5. HAVO/VWO	no	yes	no	no
108	3636	18	FEMALE	1	1	1	2	7. Universiteit (Master)	no	yes	no	no
109	3665	18	FEMALE	2	1	2	1	6. HBO/HO/WO (Bachelor)	yes	yes	yes	yes
110	3003	22	FEMALE	2	1	2	2	6. HBO/HO/WO (Bachelor)	no	yes	no	no
111	3662	18	FEMALE	2	1	2	2	5. HAVO/VWO	no	no	no	no
112	3637	18	FEMALE	2	2	2	2	6. HBO/HO/WO (Bachelor)	no	yes	no	no
113	10007	17	FEMALE	2	2	2	2	5. HAVO/VWO	no	no	no	no
114	3759	18	FEMALE	2	1	2	3	7. Universiteit (Master)	no	yes	no	no
115	3638	18	FEMALE	2	1	2	2	7. Universiteit (Master)	no	yes	no	no
116	3833	18	MALE	1	1	1	2	6. HBO/HO/WO (Bachelor)	no	no	no	no
117	3684	18	FEMALE	2	1	2	2	7. Universiteit (Master)	no	no	no	no
118	1562	33	FEMALE	1	1	1	2	7. Universiteit (Master)	no	yes	no	no
119	3795	18	MALE	2	2	2	2	6. HBO/HO/WO (Bachelor)	no	yes	no	yes
120	3817	18	MALE	2	2	2	2	6. HBO/HO/WO (Bachelor)	no	no	no	no
121	4408	15	MALE	1	2	1	2		no	yes	no	yes
122	4330	15	MALE	2	2	2	4	3. MAVO/VMBO	yes	yes	yes	yes
123	4365	15	FEMALE	2	1	2	2	5. HAVO/VWO	no	yes	no	no
124	4321	15	MALE	2	2	3	2	5. HAVO/VWO	no	no	no	no
125	4356	15	MALE	2	2	2	2	5. HAVO/VWO	no	no	no	no
126	4377	15	FEMALE	1	1	1	2	5. HAVO/VWO	no	yes	no	no
127	3664	18	MALE	2	2	3	3	6. HBO/HO/WO (Bachelor)	no	no	no	no
128	4400	15	FEMALE	2	2	2	1	5. HAVO/VWO	no	no	no	no
129	4404	15	FEMALE	2	2	2	1	5. HAVO/VWO	no	no	no	no
130	4315	16	MALE	2	1	2	2	5. HAVO/VWO	no	no	no	no
131	4396	15	FEMALE	1	2	1	1	3. MAVO/VMBO	yes	yes	yes	yes
132	3800	18	MALE	1	2	1	2	5. HAVO/VWO	no	no	no	no
133	4522	15	MALE	1	1	1	1		no	no	no	no
134	3852	18	MALE	1	1	1	2	5. HAVO/VWO	no	no	no	no
135	3635	18	MALE	1	1	1	2	6. HBO/HO/WO (Bachelor)	no	no	no	no
136	3801	18	FEMALE	2	2	2	2	6. HBO/HO/WO (Bachelor)	no	no	no	no
137	3720	18	MALE	1	1	1	1	7. Universiteit (Master)	no	no	no	no
138	4222	16	FEMALE	2	2	2	2	5. HAVO/VWO	no	yes	no	yes
139	2303	27	FEMALE	2	1	2	1	7. Universiteit (Master)	no	no	no	no
140	3772	18	MALE	2	2	2	2	7. Universiteit (Master)	no	yes	no	no
141	3668	18	MALE	2	2	2	2	7. Universiteit (Master)	no	no	no	no
142	4335	16	FEMALE	1	2	1	2	5. HAVO/VWO	no	no	no	no
143	4391	15	FEMALE	2	2	2	2	5. HAVO/VWO	no	no	no	no
144	4402	15	FEMALE	2	2	3	2	5. HAVO/VWO	no	no	no	no
145	4314	16	MALE	2	1	2	3	5. HAVO/VWO	no	yes	no	no
146	3766	18	MALE	2	1	3	2	5. HAVO/VWO	no	yes	no	no
147	4354	16	MALE	2	2	2	1	5. HAVO/VWO	no	no	no	no
148	3921	17	FEMALE	2	2	2	3	5. HAVO/VWO	no	no	no	no
149	3840	17	MALE	2	2	2	3	5. HAVO/VWO	no	yes	no	no
150	3768	18	MALE	1	2	1	3	6. HBO/HO/WO (Bachelor)	no	no	no	no
151	1434	34	FEMALE	2	1	2	3	7. Universiteit (Master)	no	yes	no	no
152	2795	23	MALE	1	2	1	1	6. HBO/HO/WO (Bachelor)	no	yes	no	yes
153	3617	18	FEMALE	1	2	1	2	6. HBO/HO/WO (Bachelor)	no	no	no	no
154	3845	17	MALE	2	1	2	2	5. HAVO/VWO	no	no	no	no
155	3763	18	MALE	1	1	1	2	5. HAVO/VWO	no	yes	no	no
156	3636	18	MALE	2	2	2	3	5. HAVO/VWO	no	yes	no	yes
157	3665	18	MALE	1	1	1	2	7. Universiteit (Master)	no	yes	no	no
158	3003	22	FEMALE	1	2	1	2	6. HBO/HO/WO (Bachelor)	no	yes	no	no
159	3662	18	FEMALE	1	1	1	2	6. HBO/HO/WO (Bachelor)	no	yes	no	no
160	3637	18	FEMALE	2	2	2	2	6. HBO/HO/WO (Bachelor)	no	yes	no	no
161	10007	17	FEMALE	1	1	1	2	5. HAVO/VWO	no	yes	no	no
162	3759	18	MALE	2	1	2	2	5. HAVO/VWO	no	yes	no	yes
163	3638	18	FEMALE	1	1	1	3	6. HBO/HO/WO (Bachelor)	no	yes	no	no
164	3833	18	MALE	2	2	2	2	6. HBO/HO/WO (Bachelor)	no	no	no	no
165	3684	18	FEMALE	1	1	1	1	7. Universiteit (Master)	no	no	no	no
166	1562	33	FEMALE	1	1	1	1	6. HBO/HO/WO (Bachelor)	yes	yes	yes	yes
167	3795	18	MALE	2	1	2	2	6. HBO/HO/WO (Bachelor)	no	no	no	no
168	3817	18	FEMALE	2	2	2	2	5. HAVO/VWO	no	yes	no	no
169	4408	15	MALE	2	1	2	3	3. MAVO/VMBO	no	yes	no	yes
170	4330	15	FEMALE	2	2	3	3	5. HAVO/VWO	no	no	no	no
171	4365	15	FEMALE	1	1	1	1	5. HAVO/VWO	no	no	no	no
172	4321	15	MALE	2	2	3	2	5. HAVO/VWO	no	yes	no	no
173	4356	15	FEMALE	1	2	1	2	5. HAVO/VWO	no	yes	no	no
174	4377	15	MALE	2	2	2	2	3. MAVO/VMBO	yes	yes	yes	yes
175	3664	18	MALE	1	2	1	2	1. Lager onderwijs	no	no	no	no
176	4400	15	FEMALE	2	1	2	1	5. HAVO/VWO	no	no	no	no
177	4404	15	MALE	1	2	1	2	5. HAVO/VWO	no	no	no	yes
178	4315	16	MALE	1	2	1	1	5. HAVO/VWO	no	no	yes	yes
179	4396	15	FEMALE	2	2	2	2	3. MAVO/VMBO	no	no	no	no
180	3800	18	MALE	2	2	2	2	5. HAVO/VWO	no	yes	no	no
181	4522	15	FEMALE	2	2	3	2	3. MAVO/VMBO	no	no	no	no
182	3852	18	MALE	2	2	2	3	6. HBO/HO/WO (Bachelor)	no	yes	no	no
183	3635	18	FEMALE	2	2	2	1	6. HBO/HO/WO (Bachelor)	no	no	no	no
184	3801	18	MALE	2	1	2	2	7. Universiteit (Master)	no	no	no	no
185	3720	18	MALE	1	1	1	3	7. Universiteit (Master)	no	no	no	no
186	4222	16	MALE	1	2	1	1	5. HAVO/VWO	no	yes	no	yes
187	2303	27	FEMALE	2	2	2	2	6. HBO/HO/WO (Bachelor)	no	yes	no	no
188	3772	18	MALE	2	2	2	2	6. HBO/HO/WO (Bachelor)	no	no	no	no
189	3668	18	MALE	2	2	2	2	7. Universiteit (Master)	no	no	no	no
190	4335	16	MALE	1	1	1	1	5. HAVO/VWO	no	yes	no	yes
191	4391	15	FEMALE	2	2	2	2	5. HAVO/VWO	no	yes	no	yes
192	4402	15	MALE	2	1	2	2	5. HAVO/VWO	no	no	no	no
193	4314	16	FEMALE	2	2	2	2	5. HAVO/VWO	no	no	no	no
194	3766	18	MALE	1	2	1	1	4. MBO	no	yes	no	no
195	4354	15	FEMALE	2	2	2	2	5. HAVO/VWO	no	no	no	no
196	3921	17	FEMALE	2	2	3	2	5. HAVO/VWO	no	no	yes	yes
197	3953	17	MALE	2	1	2	2	5. HAVO/VWO	no	no	no	no
198	3953	17	MALE	1	2	1	2	5. HAVO/VWO	yes	yes	yes	yes
199	3825	18	MALE	2	1	2	2	6. HBO/HO/WO (Bachelor)	no	no	no	no
200	3666	18	MALE	1	1	1	2	7. Universiteit (Master)	no	yes	no	no
201	4471	15	FEMALE	2	2	2	3	5. HAVO/VWO	no	yes	no	no
202	3796	18	MALE	1	2	1	2	6. HBO/HO/WO (Bachelor)	no	no	no	no
203	4386	15	FEMALE	2	1	2	1	5. HAVO/VWO	no	no	no	no
204	2545	25	FEMALE	2	1	2	2	7. Universiteit (Master)	no	no	no	no
205	4534	15	FEMALE	2	1	2	2	5. HAVO/VWO	no	no	no	no
206	4433	15	MALE	2	2	2	2	5. HAVO/VWO	no	no	no	no
207	4411	15	MALE	1	2	1	3	5. HAVO/VWO	no	yes	no	yes
208	3712	18	FEMALE	2	2	2	2	6. HBO/HO/WO (Bachelor)	no	yes	no	no
209	4338	16	FEMALE	2	2	2	1	5. HAVO/VWO	no	yes	no	yes
210	4477	15	FEMALE	1	1	1	2	5. HAVO/VWO	no	no	no	no
211	4530	15	MALE	1	2	1	3	5. HAVO/VWO	yes	yes	yes	yes
212	4527	15	MALE	2	2	2	3		no	no	no	no
213	4418	15	FEMALE	1	1	1	1	5. HAVO/VWO	no	no	no	no
214	2716	24	MALE	2	1	2	2	7. Universiteit (Master)	no	yes	no	yes
215	10008	22	FEMALE	2	1	2	2	6. HBO/HO/WO (Bachelor)	no	no	no	no
216	10009	26	FEMALE	2	2	2	2	7. Universiteit (Master)	no	no	no	yes
217	3102	22	FEMALE	1	1	1	1	6. HBO/HO/WO (Bachelor)	no	no	no	no
218	2499	26	FEMALE	1	1	1	1	7. Universiteit (Master)	no	no	no	no
219	3185	21	FEMALE	2	1	2	1	6. HBO/HO/WO (Bachelor)	no	yes	no	yes
220	4602	15	FEMALE	2		2	3	5. HAVO/VWO	no	no	no	no
221	4492	15	MALE	1	2	1	2	5. HAVO/VWO	no	yes	no	no
222	4544	15	FEMALE	2	1	2	2	5. HAVO/VWO	no	yes	no	yes
223	4465	15	FEMALE	2	2	2	2	5. HAVO/VWO	no	yes	no	no
224	4454	15	MALE	2	2	3	2	5. HAVO/VWO	no	yes	no	yes
225	3071	22	MALE	2	1	2	2	7. Universiteit (Master)	no	no	no	no
226	3076	22	MALE	2	1	2	3	7. Universiteit (Master)	no	yes	no	no
227	4452	15	MALE	2	2	2	2	3. MAVO/VMBO	no	yes	no	no
228	3069	22	FEMALE	2	2	2	3	6. HBO/HO/WO (Bachelor)	no	no	no	no
229	4426	16	MALE	1	1	1	2	3. MAVO/VMBO	no	no	no	no
230	4588	15	MALE	1	1	1	2	5. HAVO/VWO	no	yes	no	yes
231	4481	15	FEMALE	1	1	1	1	5. HAVO/VWO	yes	yes	yes	yes
232	4537	15	FEMALE	2	2	3	2	5. HAVO/VWO	no	no	no	no
233	4473	15	MALE	1	2	1	1	5. HAVO/VWO	no	yes	no	no
234	4463	15	MALE	2	1	2	1	5. HAVO/VWO	no	yes	no	yes
235	4507	15	MALE	1	2	1	2	5. HAVO/VWO	no	yes	no	no
236	4382	16	FEMALE	1	2	1	2	5. HAVO/VWO	no	no	no	no
237	4438	16	MALE	1	1	1	2	4. MBO	no	yes	no	yes
238	4493	15	MALE	1	1	1	2	5. HAVO/VWO	no	yes	no	no
239	4523	15	FEMALE	1	1	1	2	5. HAVO/VWO	no	yes	no	yes
240	3929	18	MALE	2	2	2	2	7. Universiteit (Master)	no	yes	no	no
241	4475	16	MALE	1	1	1	2	5. HAVO/VWO	no	no	no	no
242	4470	15	FEMALE	2	2	2	1	5. HAVO/VWO	no	yes	no	yes
243	3089	22	MALE	2	2	3	2	7. Universiteit (Master)	no	yes	no	no
244	4348	16	FEMALE	2	2	2	2	5. HAVO/VWO	no	no	no	no
245	3825	18	MALE	2	1	2	2	6. HBO/HO/WO (Bachelor)	no	no	no	no
246	3666	18	MALE	2	2	2	3	6. HBO/HO/WO (Bachelor)	no	yes	no	yes
247	4471	15	FEMALE	2	2	2	1	5. HAVO/VWO	no	yes	no	no
248	3796	18	FEMALE	2	2	2	2	6. HBO/HO/WO (Bachelor)	no	yes	no	no
249	4386	15	FEMALE	2	2	2	2	5. HAVO/VWO	no	no	no	no
250	2545	25	MALE	2	2	2	1	5. HAVO/VWO	no	no	no	no
251	4534	15	FEMALE	1	2	1	2	5. HAVO/VWO	no	no	no	no
252	4433	15	FEMALE	2	2	2	2	5. HAVO/VWO	no	yes	no	no
253	4411	15	MALE	2	1	2	1	5. HAVO/VWO	no	no	no	no
254	3712	18	FEMALE	2	1	2	2	6. HBO/HO/WO (Bachelor)	no	yes	no	no
255	4338	16	MALE	2	1	2	1	5. HAVO/VWO	no	no	no	no
256	4477	15	FEMALE	1	1	1	1	5. HAVO/VWO	no	yes	no	no
257	4530	15	MALE	2	2	2	2	5. HAVO/VWO	no	yes	no	no
258	4527	15	MALE	2	2	3	2	4. MBO	yes	yes	yes	yes
259	4418	15	FEMALE	2	2	2	2	5. HAVO/VWO	no	no	no	no
260	2716	24	FEMALE	2	1	2	1	6. HBO/HO/WO (Bachelor)	no	yes	no	no
261	10008	22	MALE	2	1	2	3	5. HAVO/VWO	no	no	no	no
262	10009	26	FEMALE	2	2	2	2	6. HBO/HO/WO (Bachelor)	no	no	no	no
263	3102	22	MALE	1	2	1	1	5. HAVO/VWO	no	no	no	no
264	3185	21	FEMALE	2	2	2	1	6. HBO/HO/WO (Bachelor)	no	yes	no	no
265	4602	15	FEMALE	2	2	2	2	5. HAVO/VWO	no	no	no	no
266	4492	15	FEMALE	2	2	2	2	5. HAVO/VWO	no	no	no	no
267	4544	15	FEMALE	1	1	1	2	3. MAVO/VMBO	no	yes	no	no
268	4465	15	FEMALE	2	2	2	2	3. MAVO/VMBO	no	yes	no	yes
269	3071	22	MALE	1	2	1	1	7. Universiteit (Master)	no	yes	no	no
270	3076	22	FEMALE	2	2	2	2	6. HBO/HO/WO (Bachelor)	no	no	no	no
271	4452	15	MALE	2	1	2	3	5. HAVO/VWO	no	no	no	no
272	3069	22	FEMALE	2	2	3	2	7. Universiteit (Master)	no	yes	no	no
273	4426	16	MALE	2	1	2	3	4. MBO	no	no	no	no
274	4588	15	FEMALE	2	2	2	2	5. HAVO/VWO	no	yes	no	no
275	4481	15	FEMALE	1	1	1	2	5. HAVO/VWO	no	no	no	no
276	4537	15	FEMALE	2	2	2	2	5. HAVO/VWO	no	no	no	no
277	4508	15	MALE	1	1	1	1	5. HAVO/VWO	yes	yes	yes	yes
278	4473	15	MALE	2	1	2	2	5. HAVO/VWO	no	no	yes	yes
279	4463	15	FEMALE	2	1	2	1	5. HAVO/VWO	yes	yes	yes	yes
280	4507	17	MALE	1	1	1	1	5. HAVO/VWO	no	no	no	no
281	4382	16	MALE	1	2	1	2	5. HAVO/VWO	no	no	no	no
282	4438	16	FEMALE	2	1	3	1	5. HAVO/VWO	no	no	no	yes
283	4493	15	MALE	2	2	2	2	5. HAVO/VWO	no	no	no	no
284	4523	15	FEMALE	2	1	2	2	5. HAVO/VWO	no	no	no	no
285	3929	18	FEMALE	1	2	1	3	7. Universiteit (Master)	no	no	no	no
286	4475	16	FEMALE	2	2	2	1	5. HAVO/VWO	no	yes	no	no
287	4470	15	FEMALE	2	1	2	1	5. HAVO/VWO	no	yes	no	yes
288	4348	16	FEMALE	2	2	3	2	5. HAVO/VWO	no	no	no	no
289	4290	16	FEMALE	2	2	2	3	5. HAVO/VWO	no	no	no	no
290	4514	15	MALE	1	1	1	2	4. MBO	no	no	no	no
291	4580	15	FEMALE	2	2	2	3	4. MBO	no	yes	no	no
292	3443	20	FEMALE	2	2	2	2	7. Universiteit (Master)	no	no	no	yes
293	4563	15	FEMALE	2	2	2	2	5. HAVO/VWO	no	yes	no	yes
294	3090	22	FEMALE	1	1	1	2	7. Universiteit (Master)	no	no	no	no
295	10010	22	FEMALE	2	1	2	2	6. HBO/HO/WO (Bachelor)	no	no	no	no
296	3807	18	FEMALE	2	2	2	3	4. MBO	no	yes	no	no
297	4509	15	FEMALE	1	2	1	2	5. HAVO/VWO	no	no	no	no
298	4445	16	FEMALE	2	2	3	2	5. HAVO/VWO	no	no	no	no
299	3080	22	FEMALE	1	1	1	1	7. Universiteit (Master)	no	no	no	no
300	4501	15	MALE	2	2	2	2	5. HAVO/VWO	no	no	no	no
301	3129	22	FEMALE	2	1	2	2	5. HAVO/VWO	no	no	no	no
302	10011	17	FEMALE	2	2	2	3	6. HBO/HO/WO (Bachelor)	no	no	no	no
303	4562	15	MALE	1	1	1	2		no	no	yes	yes
304	4308	16	MALE	2	1	3	3		no	no	yes	yes
305	3777	19	MALE	2	2	2	2	7. Universiteit (Master)	no	no	no	no
306	10012	21	FEMALE	1	1	1	2	7. Universiteit (Master)	no	no	no	no
307	3887	18	MALE	2	2	3	2	4. MBO	no	no	no	no
308	4420	16	FEMALE	2	2	2	2	5. HAVO/VWO	no	yes	no	no
309	3858	18	FEMALE	2	2	2	2	5. HAVO/VWO	no	no	no	no
310	4568	15	MALE	2	1	2	2	3. MAVO/VMBO	no	yes	no	no
311	4280	17	MALE	2	1	2	1	5. HAVO/VWO	no	yes	no	no
312	4571	15	MALE	2	2	3	2	5. HAVO/VWO	no	yes	no	no
313	9302	16	FEMALE	1	2	1	1	5. HAVO/VWO	no	yes	no	no
314	4127	17	FEMALE	2	1	2	3	4. MBO	no	no	no	no
315	4115	17	MALE	2	1	2	2	5. HAVO/VWO	no	no	no	no
316	4586	15	FEMALE	2	2	2	3	5. HAVO/VWO	no	yes	no	yes
317	4278	17	MALE	2	2	2	3	5. HAVO/VWO	no	no	no	no
318	3871	18	MALE	2	2	2	2	5. HAVO/VWO	no	no	no	yes
319	4619	15	FEMALE	2	2	2	2	5. HAVO/VWO	no	yes	no	no
320	3909	18	MALE	2	2	2	3	7. Universiteit (Master)	no	yes	no	no
321	3489	20	FEMALE	2	1	2	2	6. HBO/HO/WO (Bachelor)	no	no	no	no
322	3942	18	FEMALE	2	2	2	1	6. HBO/HO/WO (Bachelor)	no	yes	no	no
323	4559	16	FEMALE	2	2	2	2	5. HAVO/VWO	no	no	no	no
324	3113	22	FEMALE	2	1	2	2	7. Universiteit (Master)	no	no	no	yes
325	3907	19	FEMALE	1	2	1	2	5. HAVO/VWO	no	no	no	no
326	3923	18	MALE	2	1	2	2	7. Universiteit (Master)	no	yes	no	no
327	3510	20	FEMALE	2	1	2	2	6. HBO/HO/WO (Bachelor)	no	no	no	no
328	3901	18	MALE	2	1	2	1	3. MAVO/VMBO	no	no	no	no
329	4291	17	FEMALE	2	2	2	3	4. MBO	no	no	no	no
330	4253	17	FEMALE	2	2	2	2	5. HAVO/VWO	no	yes	no	no
331	4290	16	FEMALE	2	2	2	2	5. HAVO/VWO	no	yes	no	no
332	4514	15	MALE	2	1	2	2	4. MBO	no	no	no	no
333	4580	15	FEMALE	2	2	3	2	4. MBO	no	yes	no	no
334	3443	20	FEMALE	2	2	2	2	6. HBO/HO/WO (Bachelor)	no	yes	no	no
335	4563	15	FEMALE	2	2	3	2	6. HBO/HO/WO (Bachelor)	no	yes	no	yes
336	3090	22	FEMALE	1	1	1	1	7. Universiteit (Master)	no	no	no	no
337	3807	18	MALE	2	1	2	2	5. HAVO/VWO	no	no	no	no
338	4509	15	MALE	2	2	3	2	5. HAVO/VWO	no	no	no	no
339	4592	15	MALE	2	2	2	3	5. HAVO/VWO	no	no	no	no
340	4445	16	MALE	2	1	2	2	5. HAVO/VWO	no	no	no	no
341	3080	22	FEMALE	2	2	2	2	7. Universiteit (Master)	no	no	no	no
342	4501	15	MALE	2	2	2	2	5. HAVO/VWO	no	yes	no	yes
343	3129	22	FEMALE	2	2	2	3	5. HAVO/VWO	no	no	no	yes
344	10011	17	MALE	2	1	2	2	6. HBO/HO/WO (Bachelor)	no	no	no	no
345	4562	15	FEMALE	1	1	1	2	5. HAVO/VWO	no	no	no	no
346	4308	16	MALE	1	1	1	2	5. HAVO/VWO	no	yes	no	no
347	4459	16	FEMALE	2	1	2	1	5. HAVO/VWO	no	no	no	no
348	3068	22	FEMALE	2	1	2	2	7. Universiteit (Master)	no	no	no	no
349	10012	21	FEMALE	1	1	1	1	7. Universiteit (Master)	no	no	no	no
350	3887	18	MALE	2	2	2	3	5. HAVO/VWO	no	no	no	no
351	3858	18	FEMALE	2	1	2	2	6. HBO/HO/WO (Bachelor)	no	no	no	yes
352	4568	15	MALE	2	2	2	2	3. MAVO/VMBO	no	no	no	yes
353	4280	17	MALE	2	2	2	2	5. HAVO/VWO	no	no	no	no
354	4571	15	MALE	1	2	1	1	5. HAVO/VWO	no	no	no	yes
355	9302	16	FEMALE	2	2	2	2	5. HAVO/VWO	no	no	no	no
356	4127	17	FEMALE	2	2	2	2	5. HAVO/VWO	no	no	no	no
357	4741	15	MALE	2	2	3	2	5. HAVO/VWO	yes	yes	yes	yes
358	4115	17	FEMALE	1	1	1	2	5. HAVO/VWO	no	yes	no	no
359	4278	17	MALE	2	2	2	2	5. HAVO/VWO	no	no	no	yes
360	3871	19	MALE	2	1	2	2	6. HBO/HO/WO (Bachelor)	no	no	no	no
361	4619	15	MALE	2	2	3	3	5. HAVO/VWO	no	no	no	no
362	3909	18	FEMALE	1	1	1	2	6. HBO/HO/WO (Bachelor)	no	no	no	yes
363	4281	17	FEMALE	2	2	2	2	4. MBO	no	no	no	no
364	3489	20	FEMALE	2	2	2	2	6. HBO/HO/WO (Bachelor)	no	yes	no	yes
365	3942	18	FEMALE	2	1	2	2	6. HBO/HO/WO (Bachelor)	no	no	no	no
366	4559	16	FEMALE	2	2	2	2	5. HAVO/VWO	yes	yes	yes	yes
367	3510	20	FEMALE	2	2	3	1	7. Universiteit (Master)	no	no	no	no
368	3113	22	FEMALE	2	2	2	1	5. HAVO/VWO	no	no	no	no
369	3907	19	FEMALE	2	2	2	2	7. Universiteit (Master)	no	no	no	no
370	3923	18	MALE	2	2	2	3	5. HAVO/VWO	no	yes	no	yes
371	3901	18	MALE	1	1	1	2	5. HAVO/VWO	no	yes	no	no
372	4291	17	FEMALE	1	1	1	1	4. MBO	no	no	no	no
373	4253	17	FEMALE	1	1	1	2	5. HAVO/VWO	no	yes	no	no
374	4634	15	FEMALE	2	2	3	1	5. HAVO/VWO	no	no	no	no
375	4634	15	MALE	2	2	2	3	5. HAVO/VWO	no	yes	no	no
376	4263	17	FEMALE	2	1	3	3	3. MAVO/VMBO	no	no	no	no
377	4620	15	FEMALE	2	2	2	1	5. HAVO/VWO	no	no	no	no
378	4589	15	FEMALE	2	2	2	2		yes	yes	yes	yes
379	3127	22	FEMALE	2	2	2	1	7. Universiteit (Master)	no	no	no	no
380	4458	16	FEMALE	1	2	1	2	4. MBO	no	no	no	no
381	3892	19	FEMALE	1	2	1	1	7. Universiteit (Master)	no	no	no	no
382	3318	21	MALE	2	2	2	1	7. Universiteit (Master)	no	yes	no	no
383	4654	15	FEMALE	2	2	2	2	5. HAVO/VWO	no	no	no	no
384	4172	17	FEMALE	1	2	1	1	5. HAVO/VWO	no	no	no	no
385	3880	19	MALE	2	2	2	2	6. HBO/HO/WO (Bachelor)	no	no	no	no
386	4641	15	MALE	1	2	1	1	5. HAVO/VWO	no	no	no	no
387	4482	16	FEMALE	2		3	2	5. HAVO/VWO	no	yes	no	no
388	4631	15	FEMALE	2	1	2	2		no	no	no	no
389	4250	17	MALE	2	2	2	2	5. HAVO/VWO	no	no	no	yes
390	4649	15	FEMALE	2	2	3	3	5. HAVO/VWO	no	yes	no	no
391	4667	15	MALE	1	1	1	3	5. HAVO/VWO	no	no	no	no
392	4671	15	MALE	2	2	2	1	5. HAVO/VWO	no	yes	no	yes
393	4256	17	MALE	2	1	2	1	4. MBO	no	yes	no	no
394	10013	16	FEMALE	1	1	1	3	5. HAVO/VWO	no	no	no	no
395	4657	16	FEMALE	1	2	1	3	5. HAVO/VWO	no	yes	no	no
396	3160	22	FEMALE	1	1	1	2	4. MBO	no	yes	no	yes
397	3146	23	MALE	1	2	1	2		no	no	no	no
398	2631	26	FEMALE	2	1	2	2	7. Universiteit (Master)	no	yes	no	no
399	3886	19	FEMALE	2	2	3	3	6. HBO/HO/WO (Bachelor)	no	no	no	no
400	3934	19	FEMALE	2	1	2	1	6. HBO/HO/WO (Bachelor)	no	yes	no	yes
401	4852	15	FEMALE	2	2	2	2	5. HAVO/VWO	no	yes	no	no
402	4870	15	MALE	1	1	1	2	5. HAVO/VWO	yes	yes	yes	yes
403	3969	18	FEMALE	1	1	1	1	4. MBO	no	no	no	yes
404	4660	16	FEMALE	1	1	1	1	5. HAVO/VWO	no	no	no	no
405	4232	17	FEMALE	2	2	2	1	5. HAVO/VWO	no	no	no	no
406	4238	17	FEMALE	1	1	1	2	5. HAVO/VWO	no	no	no	no
407	4825	15	FEMALE	1	1	1	2	5. HAVO/VWO	no	yes	no	no
408	4850	15	FEMALE	1	1	1	1		no	no	no	yes
409	4815	15	FEMALE	2	2	2	1	4. MBO	no	no	no	no
410	3938	19	FEMALE	2	2	2	2	4. MBO	no	no	no	no
411	4663	15	MALE	1	1	1	3	4. MBO	no	no	no	no
412	3117	23	FEMALE	2	2	3	2	6. HBO/HO/WO (Bachelor)	no	yes	no	yes
413	3941	19	FEMALE	2	2	2	1	6. HBO/HO/WO (Bachelor)	no	no	yes	yes
414	3913	19	MALE	2	2	2	2	7. Universiteit (Master)	no	yes	no	yes
415	4963	15	MALE	2	2	3	2	5. HAVO/VWO	no	no	no	no
416	4303	17	FEMALE	2	1	2	2	5. HAVO/VWO	no	no	no	no
417	4637	14	FEMALE	1	2	1	2	5. HAVO/VWO	no	no	no	no
418	4816	15	MALE	2	1	2	2	5. HAVO/VWO	no	no	no	yes
419	4676	16	FEMALE	1	1	1	2	5. HAVO/VWO	no	yes	no	yes
420	4835	15	MALE	2	2	2	1	5. HAVO/VWO	yes	yes	yes	yes
421	4826	15	MALE	2	2	2	1	5. HAVO/VWO	no	yes	no	no
422	4620	15	FEMALE	1	2	1	2	5. HAVO/VWO	no	no	no	no
423	4589	15	MALE	2	2	2	1	5. HAVO/VWO	no	no	no	no
424	3127	22	FEMALE	2	1	2	2	6. HBO/HO/WO (Bachelor)	no	no	no	no
425	4458	16	FEMALE	2		2	2	4. MBO	no	no	yes	yes
426	3892	19	FEMALE	1	1	1	1	7. Universiteit (Master)	no	yes	no	no
427	3318	21	MALE	1	2	1	1	7. Universiteit (Master)	no	yes	no	yes
428	4654	15	FEMALE	2	2	2	2	5. HAVO/VWO	no	no	no	no
429	4172	17	FEMALE	2	1	2	2	5. HAVO/VWO	no	no	no	no
430	3880	19	MALE	1	1	1	2	6. HBO/HO/WO (Bachelor)	no	yes	no	yes
431	4651	15	FEMALE	1	2	1	1	5. HAVO/VWO	no	no	no	yes
432	4641	15	MALE	1	1	1	2	5. HAVO/VWO	yes	yes	yes	yes
433	4482	16	FEMALE	2	2	2	2	5. HAVO/VWO	no	no	no	no
434	4631	15	MALE	2	1	2	1	5. HAVO/VWO	no	no	no	no
435	4250	17	FEMALE	2	2	2	1	5. HAVO/VWO	no	yes	no	no
436	4596	16	FEMALE	2	1	2	3	5. HAVO/VWO	no	no	no	no
437	4649	15	MALE	2	2	2	2	5. HAVO/VWO	no	yes	no	no
438	3935	18	FEMALE	1	1	1	2	7. Universiteit (Master)	no	no	no	no
439	4667	15	FEMALE	1	1	1	2	3. MAVO/VMBO	no	yes	no	no
440	3297	22	FEMALE	1	1	1	2	3. MAVO/VMBO	no	no	no	no
441	4671	15	MALE	1	2	1	2	3. MAVO/VMBO	no	no	no	no
442	4256	17	MALE	1	1	1	2	3. MAVO/VMBO	no	yes	no	no
443	10013	16	MALE	1	1	1	2	3. MAVO/VMBO	no	no	no	no
444	4657	16	FEMALE	2	1	2	2	5. HAVO/VWO	no	no	no	no
445	4548	16	MALE	1	2	1	2	5. HAVO/VWO	no	yes	no	no
446	4900	15	FEMALE	2	2	2	1	5. HAVO/VWO	no	no	no	no
447	3160	22	FEMALE	2		2	2	3. MAVO/VMBO	no	yes	no	no
448	3170	22	MALE	1	1	1	1	4. MBO	no	no	no	no
449	3146	22	MALE	1	1	1	2	6. HBO/HO/WO (Bachelor)	no	yes	no	no
450	3886	19	FEMALE	2	2	2	2	6. HBO/HO/WO (Bachelor)	no	yes	no	no
451	3934	19	MALE	1		1	1	6. HBO/HO/WO (Bachelor)	no	yes	no	no
452	4852	15	FEMALE	1	2	1	2	5. HAVO/VWO	no	no	no	no
453	4870	15	MALE	1	1	1	2	5. HAVO/VWO	no	yes	no	no
454	3969	18	FEMALE	1	2	1	2		no	yes	no	no
455	4660	16	MALE	1	1	1	3	5. HAVO/VWO	no	no	no	no
456	4232	17	FEMALE	2	2	2	2	5. HAVO/VWO	no	no	no	no
457	4238	17	MALE	2	1	2	2	5. HAVO/VWO	no	no	no	no
458	4825	15	FEMALE	1	1	1	2	5. HAVO/VWO	no	no	no	no
459	4850	15	MALE	1	1	1	3	5. HAVO/VWO	no	no	no	no
460	4815	15	FEMALE	2	2	2	2	5. HAVO/VWO	no	no	no	no
461	3938	19	FEMALE	2	2	2	2	4. MBO	no	yes	no	no
462	4663	16	FEMALE	2	1	2	1	5. HAVO/VWO	no	yes	no	no
463	3117	23	FEMALE	2	2	3	1	6. HBO/HO/WO (Bachelor)	no	no	no	no
464	3941	19	FEMALE	2		2	2	7. Universiteit (Master)	no	yes	no	no
465	3913	19	MALE	1	1	1	2	7. Universiteit (Master)	no	no	no	no
466	4963	15	FEMALE	2	2	2	2	5. HAVO/VWO	no	no	no	no
467	4303	17	MALE	2	1	2	2	7. Universiteit (Master)	no	yes	no	no
468	4637	16	FEMALE	1	1	1	2	5. HAVO/VWO	no	no	no	no
469	4816	15	MALE	2	1	2	2	5. HAVO/VWO	no	no	no	no
470	4676	16	MALE	2	1	2	2	5. HAVO/VWO	no	yes	no	no
471	4835	15	MALE	1	1	1	1	5. HAVO/VWO	no	no	no	yes
472	4826	15	MALE	1	1	1	1	5. HAVO/VWO	yes	yes	yes	yes
473	4860	15	MALE	1	1	1	2	5. HAVO/VWO	no	no	no	no
474	4828	15	FEMALE	1	2	1	2	5. HAVO/VWO	no	no	no	no
475	4969	15	MALE	2	2	2	2	5. HAVO/VWO	no	yes	no	yes
476	4198	18	FEMALE	1	2	1	1	5. HAVO/VWO	no	no	no	no
477	4810	15	MALE	1	2	1	1	5. HAVO/VWO	yes	yes	yes	yes
478	4235	17	MALE	2	1	2	2	5. HAVO/VWO	no	yes	no	no
479	3152	23	FEMALE	2	1	2	1	6. HBO/HO/WO (Bachelor)	no	no	no	no
480	4848	15	FEMALE	2	1	2	1	5. HAVO/VWO	no	no	no	no
481	4691	16	FEMALE	2	2	3	3	5. HAVO/VWO	no	no	no	no
482	4692	16	MALE	1	2	1	1	5. HAVO/VWO	no	yes	no	no
483	4692	16	MALE	2	1	2	2	4. MBO	no	no	no	no
484	4869	15	FEMALE	2	2	2	1	4. MBO	no	yes	no	yes
485	3946	19	FEMALE	2	1	2	1	6. HBO/HO/WO (Bachelor)	no	no	no	no
486	5021	15	MALE	2	2	2	1	5. HAVO/VWO	no	no	no	no
487	4693	16	MALE	2	1	2	2	5. HAVO/VWO	no	yes	no	no
488	3939	19	FEMALE	2	1	2	1	6. HBO/HO/WO (Bachelor)	no	yes	no	no
489	4732	16	FEMALE	2	2	2	1	5. HAVO/VWO	no	no	no	no
490	4859	15	FEMALE	1	1	1	1	4. MBO	no	yes	no	no
491	4838	14	FEMALE	2	2	2	3	5. HAVO/VWO	no	yes	no	yes
492	4928	15	FEMALE	2	2	2	2		no	yes	no	no
493	4847	15	FEMALE	1	2	1	2	5. HAVO/VWO	no	yes	no	no
494	4724	16	FEMALE	2	2	2	2	5. HAVO/VWO	no	yes	no	no
495	3306	22	MALE	2	2	2	2	6. HBO/HO/WO (Bachelor)	no	yes	no	no
496	4722	16	FEMALE	2	1	2	2	5. HAVO/VWO	no	no	no	no
497	4722	16	MALE	1	2	1	2	5. HAVO/VWO	no	no	no	no
498	4940	15	MALE	1	2	1	2	4. MBO	no	no	no	no
499	4699	16	MALE	2		2	3	5. HAVO/VWO	no	yes	no	no
500	4748	16	FEMALE	2	2	2	1	5. HAVO/VWO	no	yes	no	yes
501	4748	16	FEMALE	2	2	2	1	5. HAVO/VWO	no	yes	no	no
502	4860	15	FEMALE	1	2	1	1	5. HAVO/VWO	no	no	no	no
503	4967	15	FEMALE	2	1	3	2	3. MAVO/VMBO	no	yes	no	no
504	4969	15	MALE	2	2	2	3	5. HAVO/VWO	no	yes	no	yes
505	4198	18	FEMALE	2	1	2	2	5. HAVO/VWO	no	no	no	no
506	4810	15	MALE	2	2	3	2	5. HAVO/VWO	no	no	no	no
507	4235	17	MALE	2	1	2	2	5. HAVO/VWO	no	no	no	no
508	3152	23	MALE	1	1	1	2	7. Universiteit (Master)	no	yes	no	no
509	4195	18	FEMALE	1	1	1	1	7. Universiteit (Master)	no	no	no	no
510	4848	15	FEMALE	2	1	2	3	5. HAVO/VWO	no	yes	no	no
511	4691	16	FEMALE	1	1	1	2	4. MBO	no	no	no	no
512	4863	15	FEMALE	1	1	1	2	5. HAVO/VWO	yes	yes	yes	yes
513	4863	15	FEMALE	2	2	2	2	5. HAVO/VWO	no	no	no	no
514	4869	15	MALE	2	1	2	1		no	yes	no	no
515	3946	19	MALE	2		2	2	6. HBO/HO/WO (Bachelor)	no	no	no	yes
516	4693	16	MALE	2	1	2	1	5. HAVO/VWO	no	yes	no	no
517	3939	19	FEMALE	1	2	1	2	6. HBO/HO/WO (Bachelor)	no	no	no	no
518	4732	16	MALE	1	1	1	2	5. HAVO/VWO	no	no	no	no
519	4859	15	FEMALE	2	1	2	2	4. MBO	no	yes	no	no
520	4838	15	FEMALE	2	2	2	3	5. HAVO/VWO	no	no	no	no
521	4928	15	FEMALE	2	2	2	2	5. HAVO/VWO	yes	yes	yes	yes
522	4847	15	FEMALE	2	2	2	2	5. HAVO/VWO	no	yes	no	no
523	4724	16	MALE	1	2	1	1	5. HAVO/VWO	no	no	no	no
524	3306	22	FEMALE	1	2	1	1	7. Universiteit (Master)	no	no	no	no
525	4902	15	MALE	1	1	1	1	5. HAVO/VWO	no	no	no	no
526	4902	15	MALE	2	1	2	2	5. HAVO/VWO	no	no	no	no
527	4940	15	FEMALE	2	2	2	2	5. HAVO/VWO	no	no	no	no
528	4699	16	MALE	1	1	1	1		no	no	yes	yes
529	4887	15	MALE	1	2	1	3	5. HAVO/VWO	no	no	no	yes
530	4887	15	FEMALE	2	2	3	2	5. HAVO/VWO	no	no	no	no
531	4717	16	FEMALE	2	2	2	1	5. HAVO/VWO	no	yes	no	no
532	4800	16	MALE	2		2	2	4. MBO	no	no	no	no
533	4800	16	MALE	1		1	2	4. MBO	no	no	no	no
534	4776	16	MALE	2	2	2	1	5. HAVO/VWO	no	no	no	no
535	4776	16	MALE	2	1	2	2	5. HAVO/VWO	no	no	no	no
536	3952	19	FEMALE	2	2	2	2	6. HBO/HO/WO (Bachelor)	no	yes	no	no
537	3952	19	FEMALE	1	2	1	2	6. HBO/HO/WO (Bachelor)	no	no	no	no
538	3927	19	FEMALE	2	1	2	1	6. HBO/HO/WO (Bachelor)	no	no	no	no
539	5112	15	FEMALE	2	2	2	1	5. HAVO/VWO	no	yes	no	no
540	4947	15	MALE	1	2	1	2	4. MBO	no	no	no	no
541	4943	15	MALE	2	2	2	2	5. HAVO/VWO	no	no	no	no
542	4760	16	FEMALE	1	1	1	1	5. HAVO/VWO	no	no	no	no
543	4973	15	MALE	2	2	3	2	5. HAVO/VWO	no	no	no	no
544	5004	15	MALE	2	2	2	2		yes	yes	yes	yes
545	4456	17	FEMALE	1	1	1	1	5. HAVO/VWO	yes	yes	yes	yes
546	4759	16	FEMALE	2	2	2	2	5. HAVO/VWO	no	no	no	no
547	4799	16	FEMALE	1	2	1	1	5. HAVO/VWO	no	yes	no	yes
548	5002	15	MALE	1	1	1	2	4. MBO	no	no	no	no
549	5002	15	FEMALE	1	2	1	1	5. HAVO/VWO	no	no	no	no
550	4822	16	MALE	2	2	2	2	5. HAVO/VWO	no	no	no	no
551	4896	16	MALE	2	2	2	2	5. HAVO/VWO	no	yes	no	no
552	4896	16	MALE	2	1	2	2	5. HAVO/VWO	no	no	no	no
553	4926	15	MALE	2	1	2	2	5. HAVO/VWO	no	yes	no	yes
554	4949	15	MALE	1		1	1	5. HAVO/VWO	yes	yes	yes	yes
555	4945	15	FEMALE	1	1	1	3	5. HAVO/VWO	no	no	no	no
556	4758	16	FEMALE	1	1	1	1	5. HAVO/VWO	no	no	no	no
557	4758	16	FEMALE	1	2	1	1	5. HAVO/VWO	no	yes	no	yes
558	4891	15	MALE	2	1	2	2	5. HAVO/VWO	no	yes	no	no
559	4891	15	MALE	2	1	2	2	5. HAVO/VWO	no	no	no	no
560	5020	15	FEMALE	1	1	1	2	5. HAVO/VWO	no	no	no	no
561	5020	15	MALE	2	2	2	1	5. HAVO/VWO	no	yes	no	no
562	5013	15	FEMALE	1	1	1	1	5. HAVO/VWO	no	no	no	no
563	5013	15	FEMALE	2	1	2	2	5. HAVO/VWO	no	no	no	no
564	5079	15	FEMALE	1	2	1	2	5. HAVO/VWO	no	no	no	no
565	5079	15	MALE	2	2	2	2	5. HAVO/VWO	no	no	no	no
566	4984	15	MALE	2	2	2	2	5. HAVO/VWO	no	no	no	no
567	4984	15	FEMALE	1	2	1	1	5. HAVO/VWO	no	no	no	no
568	3226	23	FEMALE	2	1	2	1	6. HBO/HO/WO (Bachelor)	no	no	no	no
569	3226	23	MALE	2	1	2	2	6. HBO/HO/WO (Bachelor)	no	yes	no	yes
570	3233	23	FEMALE	1	1	1	2	6. HBO/HO/WO (Bachelor)	no	yes	no	no
571	3233	23	FEMALE	2	1	2	2	7. Universiteit (Master)	no	yes	no	no
572	5095	15	FEMALE	2	2	2	1	5. HAVO/VWO	yes	yes	yes	yes
573	5095	15	FEMALE	2	2	2	1	5. HAVO/VWO	no	yes	no	no
574	5080	15	MALE	1	1	1	2	4. MBO	no	no	no	yes
575	5080	15	FEMALE	1	1	1	2	5. HAVO/VWO	no	no	no	yes
576	5087	15	MALE	2	2	2	1	4. MBO	no	no	no	no
577	5087	15	MALE	2	2	2	1	4. MBO	no	no	no	no
578	4704	16	MALE	1	1	1	2	5. HAVO/VWO	no	no	no	no
579	4704	16	MALE	1	2	1	1	5. HAVO/VWO	no	no	no	no
580	4976	15	MALE	1	1	1	2	5. HAVO/VWO	no	no	no	no
581	4976	15	MALE	2	2	2	2	4. MBO	no	yes	no	no
582	5141	15	FEMALE	2	2	2	1	5. HAVO/VWO	no	no	no	no
583	5141	15	MALE	1	2	1	2	5. HAVO/VWO	yes	yes	yes	yes
584	5084	15	FEMALE	1	1	1	2	4. MBO	yes	yes	yes	yes
585	5112	15	MALE	1	1	1	2	5. HAVO/VWO	no	no	no	no
586	4947	14	MALE	2	1	2	2	5. HAVO/VWO	no	no	no	yes
587	4943	15	FEMALE	2	2	2	2	5. HAVO/VWO	no	yes	no	no
588	4760	16	FEMALE	1	1	1	2	5. HAVO/VWO	no	yes	no	no
589	4973	15	MALE	2	2	2	3	5. HAVO/VWO	no	yes	no	no
590	4944	15	FEMALE	1	2	1	1	5. HAVO/VWO	no	no	no	no
591	4944	15	MALE	2	2	2	2	5. HAVO/VWO	no	yes	no	no
592	5004	15	FEMALE	1		1	2	4. MBO	no	no	no	no
593	4456	17	FEMALE	1	1	1	1	5. HAVO/VWO	no	no	no	no
594	4759	16	FEMALE	2	1	2	2	5. HAVO/VWO	no	no	no	no
595	4799	16	FEMALE	1		1	1	5. HAVO/VWO	no	no	no	no
596	5014	15	FEMALE	2	2	3	3	5. HAVO/VWO	no	yes	no	no
597	4945	15	FEMALE	2	2	3	3	5. HAVO/VWO	no	no	no	no
598	5048	15	FEMALE	1	2	1	1	5. HAVO/VWO	yes	yes	yes	yes
599	5048	15	FEMALE	2	2	2	2	5. HAVO/VWO	no	yes	no	no
600	5078	15	MALE	2	1	2	2	4. MBO	no	yes	no	no
601	5078	15	MALE	2	1	2	2	5. HAVO/VWO	no	no	no	no
602	5043	15	FEMALE	2	2	2	3	3. MAVO/VMBO	no	yes	no	no
603	5043	15	FEMALE	2	2	3	1	5. HAVO/VWO	no	no	no	no
604	4766	16	MALE	2	2	2	2		no	no	no	no
605	4766	16	MALE	2		2	1	4. MBO	no	no	no	no
606	4753	16	MALE	1		1	1	3. MAVO/VMBO	no	no	no	no
607	4753	16	MALE	2		2	2	3. MAVO/VMBO	no	yes	no	no
608	5054	15	MALE	2	1	2	1	5. HAVO/VWO	no	yes	no	no
609	5054	15	FEMALE	1	1	1	2	5. HAVO/VWO	no	no	no	no
610	4954	15	FEMALE	1	1	1	1	3. MAVO/VMBO	yes	yes	yes	yes
611	4954	15	FEMALE	1	1	1	1	5. HAVO/VWO	no	no	yes	yes
612	5096	15	MALE	2	1	2	2	3. MAVO/VMBO	no	no	no	no
613	5096	15	MALE	2	2	2	1	5. HAVO/VWO	no	no	no	no
614	2315	29	MALE	2	2	2	1	7. Universiteit (Master)	no	yes	no	no
615	2315	29	FEMALE	1	1	1	1	6. HBO/HO/WO (Bachelor)	no	yes	no	no
616	5116	15	FEMALE	2	2	2	2	5. HAVO/VWO	no	no	no	no
617	5116	15	FEMALE	2	2	2	1	5. HAVO/VWO	no	no	no	no
618	4955	16	FEMALE	2	1	2	2	5. HAVO/VWO	no	no	no	no
619	4955	16	FEMALE	1	1	1	2	5. HAVO/VWO	no	no	no	no
620	5084	15	FEMALE	2	1	2	1	4. MBO	no	no	no	no
621	4813	16	FEMALE	1	1	1	1	5. HAVO/VWO	yes	yes	yes	yes
622	4813	16	FEMALE	1	1	1	1		no	yes	no	yes
623	4218	18	MALE	1	1	1	1	6. HBO/HO/WO (Bachelor)	no	no	no	no
624	4218	18	FEMALE	1	1	1	2	7. Universiteit (Master)	no	no	no	no
625	5162	15	MALE	1	1	1	2	4. MBO	no	yes	no	no
626	5142	15	FEMALE	2	2	2	2	5. HAVO/VWO	no	yes	no	no
627	5142	15	FEMALE	1	1	1	1	5. HAVO/VWO	no	yes	no	yes
628	5180	15	MALE	2	1	2	2	5. HAVO/VWO	no	no	no	no
629	5180	15	MALE	2	2	2	2	5. HAVO/VWO	no	no	no	no
630	5072	15	MALE	2	1	2	1	5. HAVO/VWO	no	yes	no	yes
631	4052	19	FEMALE	2	1	2	2	6. HBO/HO/WO (Bachelor)	no	no	no	no
632	4052	19	FEMALE	2	1	2	2	7. Universiteit (Master)	no	yes	no	no
633	5264	15	MALE	1	2	1	2	4. MBO	no	yes	no	yes
634	5264	15	FEMALE	2	2	2	1	4. MBO	yes	yes	yes	yes
635	5081	15	FEMALE	2	2	2	1	4. MBO	no	yes	no	yes
636	5081	15	FEMALE	2	2	2	1	4. MBO	no	no	no	no
637	5083	15	MALE	2	2	2	2	5. HAVO/VWO	no	yes	no	no
638	5083	15	MALE	2	2	2	2	5. HAVO/VWO	no	no	no	no
639	5263	15	MALE	2	2	2	2	5. HAVO/VWO	no	no	no	no
640	5243	15	FEMALE	1	2	1	2	5. HAVO/VWO	yes	yes	yes	yes
641	5286	15	MALE	1	2	1	2	5. HAVO/VWO	no	no	no	no
642	5286	15	FEMALE	2	2	2	1	4. MBO	no	no	no	no
643	5128	15	MALE	1	1	1	1	5. HAVO/VWO	no	no	no	no
644	5208	15	MALE	2	2	2	2	4. MBO	no	no	yes	yes
645	5208	15	MALE	2	2	2	2	4. MBO	no	no	no	no
646	5252	15	FEMALE	1	1	1	2	5. HAVO/VWO	yes	yes	yes	yes
647	5329	15	MALE	2		2	3	4. MBO	yes	yes	yes	yes
648	5348	15	MALE	2		2	2	3. MAVO/VMBO	no	no	no	no
649	5348	15	FEMALE	1	2	1	2	3. MAVO/VMBO	no	no	no	no
650	5351	15	MALE	1	2	1	2	5. HAVO/VWO	no	yes	no	no
651	4999	16	MALE	2	2	2	1	5. HAVO/VWO	no	yes	no	no
652	5101	15	FEMALE	1	1	1	3	4. MBO	yes	yes	yes	yes
653	5101	15	FEMALE	1	1	1	2	4. MBO	no	yes	no	no
654	5071	15	MALE	1	2	1	2	5. HAVO/VWO	yes	yes	yes	yes
655	5071	15	FEMALE	1	1	1	1	5. HAVO/VWO	no	no	no	no
656	5191	15	FEMALE	2	2	2	3	3. MAVO/VMBO	no	no	no	no
657	5191	15	FEMALE	2	2	2	1	4. MBO	no	no	no	no
658	5064	15	FEMALE	1	2	1	1	5. HAVO/VWO	no	no	no	no
659	5064	15	FEMALE	1	1	1	1	5. HAVO/VWO	no	no	no	no
660	5072	15	MALE	1	2	1	1	4. MBO	no	yes	no	yes
661	5035	15	FEMALE	1	2	1	1	4. MBO	no	yes	no	no
662	5035	16	FEMALE	1	1	1	1	5. HAVO/VWO	no	no	no	no
663	5183	15	MALE	1	1	1	1	4. MBO	no	no	no	no
664	5183	15	MALE	1	1	1	2	4. MBO	no	no	no	no
665	5159	15	MALE	1	2	1	1	5. HAVO/VWO	no	yes	no	no
666	5159	15	MALE	1	1	1	1	5. HAVO/VWO	no	no	no	no
667	5214	15	FEMALE	2	2	4	4	4. MBO	no	no	no	no
668	5214	15	FEMALE	2		2	2	4. MBO	no	yes	no	no
669	5243	15	FEMALE	1	1	1	2	4. MBO	no	no	no	no
670	5163	15	FEMALE	2	2	2	2	5. HAVO/VWO	no	no	no	no
671	5163	15	FEMALE	2	2	2	2	5. HAVO/VWO	no	yes	no	no
672	5128	15	MALE	2	2	2	1	5. HAVO/VWO	no	no	no	no
673	5255	15	MALE	2	2	2	1	5. HAVO/VWO	no	yes	no	no
674	5255	15	MALE	2	2	2	1	5. HAVO/VWO	yes	yes	yes	yes
675	5252	15	FEMALE	1		1	1	4. MBO	no	no	no	no
676	5232	15	FEMALE	2	2	2	2	5. HAVO/VWO	no	no	no	no
677	5217	15	FEMALE	2	2	2	1	5. HAVO/VWO	no	yes	no	yes
678	5217	15	MALE	2	2	2	2	4. MBO	no	yes	no	yes
679	5172	15	FEMALE	1	2	1	1	5. HAVO/VWO	no	yes	no	no
680	5172	15	FEMALE	2	1	2	2	5. HAVO/VWO	no	yes	no	no
681	4107	19	FEMALE	2	2	2	2	6. HBO/HO/WO (Bachelor)	no	no	no	no
682	4107	20	FEMALE	1	2	1	2	6. HBO/HO/WO (Bachelor)	no	no	no	no
683	4725	17	FEMALE	1	2	1	1	5. HAVO/VWO	no	no	no	no
684	4725	17	FEMALE	1	2	1	1	4. MBO	no	no	no	yes
685	5311	15	MALE	2	1	2	1	3. MAVO/VMBO	no	no	no	no
686	5336	15	FEMALE	2	2	2	2	5. HAVO/VWO	no	yes	no	no
687	5352	15	FEMALE	2	2	2	2	4. MBO	no	no	no	no
688	5352	15	FEMALE	1	1	1	1	4. MBO	no	yes	no	yes
689	5351	15	FEMALE	2	2	2	2	4. MBO	no	no	yes	yes
690	5370	15	FEMALE	1	2	1	1	4. MBO	no	no	no	no
691	5370	15	FEMALE	1	1	1	1	5. HAVO/VWO	no	no	no	no
692	3819	21	MALE	1	2	1	1	6. HBO/HO/WO (Bachelor)	no	yes	no	no
693	3819	21	MALE	1	1	1	1	6. HBO/HO/WO (Bachelor)	no	yes	no	no
694	5361	15	FEMALE	2	2	4	3	5. HAVO/VWO	no	no	no	no
695	5361	15	FEMALE	2	2	3	3	4. MBO	no	yes	no	no
696	4786	17	FEMALE	1	2	1	1	5. HAVO/VWO	no	no	no	no
697	4786	17	FEMALE	1	1	1	1	5. HAVO/VWO	yes	yes	yes	yes
698	5392	15	MALE	2	2	2	2	4. MBO	no	no	no	no
699	5392	15	FEMALE	2	1	2	2	4. MBO	no	no	no	no
700	5355	15	FEMALE	2	2	2	1	5. HAVO/VWO	no	no	no	no
701	5355	15	FEMALE	2	2	2	2	5. HAVO/VWO	no	no	no	no
702	5401	14	FEMALE	1	1	1	1	5. HAVO/VWO	no	yes	no	no
703	5399	15	MALE	1	1	1	1	5. HAVO/VWO	no	yes	no	yes
704	5399	15	MALE	2	2	2	2	5. HAVO/VWO	no	no	no	no

## Sheet: education label
education
level	label
0	0. Geen
1	1. Lager onderwijs
2	2. LBO
3	3. MAVO/VMBO
4	4. MBO
5	5. HAVO/VWO
6	6. HBO/HO/WO (Bachelor)
7	7. Universiteit (Master)
